# Supplementary material for: Exploring the Anticancer Effects of Brominated Plastoquinone Analogs with Promising Cytotoxic Activity in MCF-7 Breast Cancer Cells via Cell Cycle Arrest and Oxidative Stress Induction
Source: Pharmaceuticals (Basel). 2022 Jun 22;15(7):777. doi: 10.3390/ph15070777 (PMC9318129; doi:10.3390/ph15070777)
Supplement: Supplementary file 1 [file pharmaceuticals-15-00777-s001.zip]

Archive with 1 entries (1 files):
- pharmaceuticals-1734064-supplementary.pdf
